# Supplementary material for: Cytotoxic and Antioxidant Activity of Hypericum perforatum L. Extracts against Human Melanoma Cells from Different Stages of Cancer Progression, Cultured under Normoxia and Hypoxia
Source: Molecules. 2023 Feb 3;28(3):1509. doi: 10.3390/molecules28031509 (PMC9921514; doi:10.3390/molecules28031509)
Supplement: Supplementary file 1 [file molecules-28-01509-s001.zip]

Archive with 1 entries (1 files):
- molecules-2168099-supplementary.pdf
